# Supplementary material for: Intravenous and Subcutaneous Pharmacokinetic Modeling to Support the Development of Long-Acting Multipurpose Prevention Technology for HIV and Pregnancy
Source: Biomedicines. 2026 Apr 10;14(4):873. doi: 10.3390/biomedicines14040873 (PMC13114243; doi:10.3390/biomedicines14040873)
Supplement: Supplementary file 1 [file biomedicines-14-00873-s001.zip]

Archive with 1 entries (1 files):
- biomedicines-4209756-file S1.xlsx
