# Supplementary material for: Intravenous and Subcutaneous Pharmacokinetic Modeling to Support the Development of Long-Acting Multipurpose Prevention Technology for HIV and Pregnancy
Source: Biomedicines. 2026 Apr 10;14(4):873. doi: 10.3390/biomedicines14040873 (PMC13114243; doi:10.3390/biomedicines14040873)
Supplement: Supplementary file 1 [file biomedicines-14-00873-s001.zip › biomedicines-4209756-file S1.xlsx]

## Sheet: IV Plasma data
MANIFEST FOR CPAC#1429
Clinical Information													Analytical Information
Sample ID	Analyte(s) Requested	Species (e.g. Human, NHP, mouse etc)	Matrix (e.g. plasma, serum etc)	Infectious Organism? (e.g. HIV, HCV, N/A)	Dose (ug)	Route (e.g. PO, IV, etc)	Date of Preceding Dose	Time of Preceding Dose (24hr clock)	Date of Sample Collection Post-Dose	Time of Sample Collection Post-Dose (24hr Clock)	PK Timepoint (nominal time post-dose) (hours)	Treatment group (Optional)	CPAC ID	Run ID	CAB Concentration (ng/mL)	CAB_Sample Specific LLOQ (ng/mL)	DTG Concentration (ng/mL)	DTG_Sample Specific LLOQ (ng/mL)	ENG Concentration (ng/mL)	DMPA Concentration (ng/mL)	ENG_DMPA_ Sample Specific LLOQ (ng/mL)	Comment
Benhabbour IV 10-11-22 CAB Plasma 5min M1000	CAB (Cabotegravir)	Mouse	Plasma	N/A	66	IV	2022-10-11		2022-10-11		0.0833333		P1	1	42100	250						Dilute 10X	Box I - CAB and DTG IV Bolus Samples 5 min - 30h
Benhabbour IV 10-11-22 CAB Plasma 5min M11	CAB (Cabotegravir)	Mouse	Plasma	N/A	66	IV	2022-10-11		2022-10-11		0.0833333		P2	1	48900	250						Dilute 10X
Benhabbour IV 10-11-22 CAB Plasma 5min M12	CAB (Cabotegravir)	Mouse	Plasma	N/A	66	IV	2022-10-11		2022-10-11		0.0833333		P3	1	35700	250						Dilute 10X
Benhabbour IV 10-11-22 CAB Plasma 1hr M964	CAB (Cabotegravir)	Mouse	Plasma	N/A	66	IV	2022-10-11		2022-10-11		1		P4	1	35400	250						Dilute 10X
Benhabbour IV 10-11-22 CAB Plasma 1hr M965	CAB (Cabotegravir)	Mouse	Plasma	N/A	66	IV	2022-10-11		2022-10-11		1		P5	1	28800	250						Dilute 10X
Benhabbour IV 10-11-22 CAB Plasma 1hr M966	CAB (Cabotegravir)	Mouse	Plasma	N/A	66	IV	2022-10-11		2022-10-11		1		P6	1	23800	250						Dilute 10X
Benhabbour IV 10-11-22 CAB Plasma 3hr M952	CAB (Cabotegravir)	Mouse	Plasma	N/A	66	IV	2022-10-11		2022-10-11		3		P7	1	25400	25
Benhabbour IV 10-11-22 CAB Plasma 3hr M953	CAB (Cabotegravir)	Mouse	Plasma	N/A	66	IV	2022-10-11		2022-10-11		3		P8	1	22100	25
Benhabbour IV 10-11-22 CAB Plasma 3hr M954	CAB (Cabotegravir)	Mouse	Plasma	N/A	66	IV	2022-10-11		2022-10-11		3		P9	1	24800	25
Benhabbour IV 10-11-22 CAB Plasma 6hr M940	CAB (Cabotegravir)	Mouse	Plasma	N/A	66	IV	2022-10-11		2022-10-11		6		P10	1	22300	25
Benhabbour IV 10-11-22 CAB Plasma 6hr M941	CAB (Cabotegravir)	Mouse	Plasma	N/A	66	IV	2022-10-11		2022-10-11		6		P11	1	24300	25
Benhabbour IV 10-11-22 CAB Plasma 6hr M942	CAB (Cabotegravir)	Mouse	Plasma	N/A	66	IV	2022-10-11		2022-10-11		6		P12	1	19200	25
Benhabbour IV 10-11-22 CAB Plasma 8hr M916	CAB (Cabotegravir)	Mouse	Plasma	N/A	66	IV	2022-10-11		2022-10-11		8		P13	1	22100	25
Benhabbour IV 10-11-22 CAB Plasma 8hr M917	CAB (Cabotegravir)	Mouse	Plasma	N/A	66	IV	2022-10-11		2022-10-11		8		P14	1	22800	25
Benhabbour IV 10-11-22 CAB Plasma 8hr M918	CAB (Cabotegravir)	Mouse	Plasma	N/A	66	IV	2022-10-11		2022-10-11		8		P15	1	23800	25
Benhabbour IV 10-11-22 CAB Plasma 18hr M988	CAB (Cabotegravir)	Mouse	Plasma	N/A	66	IV	2022-10-11		2022-10-12		18		P16	1	10300	25
Benhabbour IV 10-11-22 CAB Plasma 18hr M989	CAB (Cabotegravir)	Mouse	Plasma	N/A	66	IV	2022-10-11		2022-10-12		18		P17	1	6890	25
Benhabbour IV 10-11-22 CAB Plasma 18hr M990	CAB (Cabotegravir)	Mouse	Plasma	N/A	66	IV	2022-10-11		2022-10-12		18		P18	1	8590	25
Benhabbour IV 10-11-22 CAB Plasma 24hr M976	CAB (Cabotegravir)	Mouse	Plasma	N/A	66	IV	2022-10-11		2022-10-12		24		P19	1	15900	25
Benhabbour IV 10-11-22 CAB Plasma 24hr M977	CAB (Cabotegravir)	Mouse	Plasma	N/A	66	IV	2022-10-11		2022-10-12		24		P20	1	8820	25
Benhabbour IV 10-11-22 CAB Plasma 24hr M978	CAB (Cabotegravir)	Mouse	Plasma	N/A	66	IV	2022-10-11		2022-10-12		24		P21	1	9180	25
Benhabbour IV 10-11-22 CAB Plasma 30hr M929	CAB (Cabotegravir)	Mouse	Plasma	N/A	66	IV	2022-10-11		2022-10-12		30		P22	1	7490	25						M928 on tube
Benhabbour IV 10-11-22 CAB Plasma 30hr M930	CAB (Cabotegravir)	Mouse	Plasma	N/A	66	IV	2022-10-11		2022-10-12		30		P23	1	7660	25
Benhabbour IV 10-11-22 DTG Plasma 5min M13	DTG (Dolutegravir)	Mouse	Plasma	N/A	54	IV	2022-10-11		2022-10-11		0.0833333		P24	1			35400	400				Dilute 10X
Benhabbour IV 10-11-22 DTG Plasma 5min M14	DTG (Dolutegravir)	Mouse	Plasma	N/A	54	IV	2022-10-11		2022-10-11		0.0833333		P25	1			1840	400				Dilute 10X
Benhabbour IV 10-11-22 DTG Plasma 5min M15	DTG (Dolutegravir)	Mouse	Plasma	N/A	54	IV	2022-10-11		2022-10-11		0.0833333		P26	1			31400	400				Dilute 10X
Benhabbour IV 10-11-22 DTG Plasma 1h M967	DTG (Dolutegravir)	Mouse	Plasma	N/A	54	IV	2022-10-11		2022-10-11		1		P27	1			21600	400				Dilute 10X
Benhabbour IV 10-11-22 DTG Plasma 1h M968	DTG (Dolutegravir)	Mouse	Plasma	N/A	54	IV	2022-10-11		2022-10-11		1		P28	1			22800	400				Dilute 10X
Benhabbour IV 10-11-22 DTG Plasma 1h M969	DTG (Dolutegravir)	Mouse	Plasma	N/A	54	IV	2022-10-11		2022-10-11		1		P29	1			22800	400				Dilute 10X
Benhabbour IV 10-11-22 DTG Plasma 3h M955	DTG (Dolutegravir)	Mouse	Plasma	N/A	54	IV	2022-10-11		2022-10-11		3		P30	1			14200	40
Benhabbour IV 10-11-22 DTG Plasma 3h M956	DTG (Dolutegravir)	Mouse	Plasma	N/A	54	IV	2022-10-11		2022-10-11		3		P31	1			15200	40
Benhabbour IV 10-11-22 DTG Plasma 3h M957	DTG (Dolutegravir)	Mouse	Plasma	N/A	54	IV	2022-10-11		2022-10-11		3		P32	1			15800	40
Benhabbour IV 10-11-22 DTG Plasma 6h M943	DTG (Dolutegravir)	Mouse	Plasma	N/A	54	IV	2022-10-11		2022-10-11		6		P33	1			7650	40
Benhabbour IV 10-11-22 DTG Plasma 6h M944	DTG (Dolutegravir)	Mouse	Plasma	N/A	54	IV	2022-10-11		2022-10-11		6		P34	1			9300	40
Benhabbour IV 10-11-22 DTG Plasma 6h M945	DTG (Dolutegravir)	Mouse	Plasma	N/A	54	IV	2022-10-11		2022-10-11		6		P35	1			7510	40
Benhabbour IV 10-11-22 DTG Plasma 8h M919	DTG (Dolutegravir)	Mouse	Plasma	N/A	54	IV	2022-10-11		2022-10-11		8		P36	1			6840	40
Benhabbour IV 10-11-22 DTG Plasma 8h M921	DTG (Dolutegravir)	Mouse	Plasma	N/A	54	IV	2022-10-11		2022-10-11		8		P37	1			5300	40
Benhabbour IV 10-11-22 DTG Plasma 18h M991	DTG (Dolutegravir)	Mouse	Plasma	N/A	54	IV	2022-10-11		2022-10-12		18		P38	1			759	40
Benhabbour IV 10-11-22 DTG Plasma 18h M992	DTG (Dolutegravir)	Mouse	Plasma	N/A	54	IV	2022-10-11		2022-10-12		18		P39	1			440	40
Benhabbour IV 10-11-22 DTG Plasma 18h M993	DTG (Dolutegravir)	Mouse	Plasma	N/A	54	IV	2022-10-11		2022-10-12		18		P40	1			798	40
Benhabbour IV 10-11-22 DTG Plasma 24h M979	DTG (Dolutegravir)	Mouse	Plasma	N/A	54	IV	2022-10-11		2022-10-12		24		P41	1			336	40
Benhabbour IV 10-11-22 DTG Plasma 24h M980	DTG (Dolutegravir)	Mouse	Plasma	N/A	54	IV	2022-10-11		2022-10-12		24		P42	1			1040	40
Benhabbour IV 10-11-22 DTG Plasma 24h M981	DTG (Dolutegravir)	Mouse	Plasma	N/A	54	IV	2022-10-11		2022-10-12		24		P43	1			358	40
Benhabbour IV 10-11-22 DTG Plasma 30h M931	DTG (Dolutegravir)	Mouse	Plasma	N/A	54	IV	2022-10-11		2022-10-12		30		P44	1			406	40
Benhabbour IV 10-11-22 DTG Plasma 30h M932	DTG (Dolutegravir)	Mouse	Plasma	N/A	54	IV	2022-10-11		2022-10-12		30		P45	1			358	40
Benhabbour IV 10-11-22 DTG Plasma 30h M933	DTG (Dolutegravir)	Mouse	Plasma	N/A	54	IV	2022-10-11		2022-10-12		30		P46	1			188	40
Benhabbour IV 10-11-22 ENG Plasma 5min M16	ENG (Etonogestrel)	Mouse	Plasma	N/A	68	IV	2022-10-11		2022-10-11		0.0833333		P47	2					2730		10	Dilute 10X	Box II - ENG and MPA IV Bolus Samples 5 min - 30h
Benhabbour IV 10-11-22 ENG Plasma 5min M17	ENG (Etonogestrel)	Mouse	Plasma	N/A	68	IV	2022-10-11		2022-10-11		0.0833333		P48	2					651		10	Dilute 10X
Benhabbour IV 10-11-22 ENG Plasma 5min M18	ENG (Etonogestrel)	Mouse	Plasma	N/A	68	IV	2022-10-11		2022-10-11		0.0833333		P49	2					1400		10	Dilute 10X
Benhabbour IV 10-11-22 ENG Plasma 1h M970	ENG (Etonogestrel)	Mouse	Plasma	N/A	68	IV	2022-10-11		2022-10-11		1		P50	2					135		10	Dilute 10X
Benhabbour IV 10-11-22 ENG Plasma 1h M971	ENG (Etonogestrel)	Mouse	Plasma	N/A	68	IV	2022-10-11		2022-10-11		1		P51	2					129		10	Dilute 10X
Benhabbour IV 10-11-22 ENG Plasma 1h M972	ENG (Etonogestrel)	Mouse	Plasma	N/A	68	IV	2022-10-11		2022-10-11		1		P52	2					181		10	Dilute 10X
Benhabbour IV 10-11-22 ENG Plasma 3h M958	ENG (Etonogestrel)	Mouse	Plasma	N/A	68	IV	2022-10-11		2022-10-11		3		P53	2					26		10	Dilute 10X
Benhabbour IV 10-11-22 ENG Plasma 3h M959	ENG (Etonogestrel)	Mouse	Plasma	N/A	68	IV	2022-10-11		2022-10-11		3		P54	2					36.9		10	Dilute 10X
Benhabbour IV 10-11-22 ENG Plasma 3h M960	ENG (Etonogestrel)	Mouse	Plasma	N/A	68	IV	2022-10-11		2022-10-11		3		P55	2					40.9		10	Dilute 10X
Benhabbour IV 10-11-22 ENG Plasma 6h M946	ENG (Etonogestrel)	Mouse	Plasma	N/A	68	IV	2022-10-11		2022-10-11		6		P56	2					6.48		1
Benhabbour IV 10-11-22 ENG Plasma 6h M947	ENG (Etonogestrel)	Mouse	Plasma	N/A	68	IV	2022-10-11		2022-10-11		6		P57	2					17.6		1
Benhabbour IV 10-11-22 ENG Plasma 6h M948	ENG (Etonogestrel)	Mouse	Plasma	N/A	68	IV	2022-10-11		2022-10-11		6		P58	2					12.6		1
Benhabbour IV 10-11-22 ENG Plasma 8h M922	ENG (Etonogestrel)	Mouse	Plasma	N/A	68	IV	2022-10-11		2022-10-11		8		P59	2					BLQ		1
Benhabbour IV 10-11-22 ENG Plasma 8h M923	ENG (Etonogestrel)	Mouse	Plasma	N/A	68	IV	2022-10-11		2022-10-11		8		P60	2					2.65		1
Benhabbour IV 10-11-22 ENG Plasma 8h M924	ENG (Etonogestrel)	Mouse	Plasma	N/A	68	IV	2022-10-11		2022-10-11		8		P61	2					BLQ		1
Benhabbour IV 10-11-22 ENG Plasma 18h M994	ENG (Etonogestrel)	Mouse	Plasma	N/A	68	IV	2022-10-11		2022-10-12		18		P62	2					1.09		1
Benhabbour IV 10-11-22 ENG Plasma 18h M995	ENG (Etonogestrel)	Mouse	Plasma	N/A	68	IV	2022-10-11		2022-10-12		18		P63	2					BLQ		1
Benhabbour IV 10-11-22 ENG Plasma 18h M996	ENG (Etonogestrel)	Mouse	Plasma	N/A	68	IV	2022-10-11		2022-10-12		18		P64	2					BLQ		1
Benhabbour IV 10-11-22 ENG Plasma 24h M982	ENG (Etonogestrel)	Mouse	Plasma	N/A	68	IV	2022-10-11		2022-10-12		24		P65	2					BLQ		1
Benhabbour IV 10-11-22 ENG Plasma 24h M983	ENG (Etonogestrel)	Mouse	Plasma	N/A	68	IV	2022-10-11		2022-10-12		24		P66	2					BLQ		1
Benhabbour IV 10-11-22 ENG Plasma 24h M984	ENG (Etonogestrel)	Mouse	Plasma	N/A	68	IV	2022-10-11		2022-10-12		24		P67	2					BLQ		1
Benhabbour IV 10-11-22 ENG Plasma 30h M934	ENG (Etonogestrel)	Mouse	Plasma	N/A	68	IV	2022-10-11		2022-10-12		30		P68	2					BLQ		1
Benhabbour IV 10-11-22 ENG Plasma 30h M935	ENG (Etonogestrel)	Mouse	Plasma	N/A	68	IV	2022-10-11		2022-10-12		30		P69	2					BLQ		1
Benhabbour IV 10-11-22 ENG Plasma 30h M936	ENG (Etonogestrel)	Mouse	Plasma	N/A	68	IV	2022-10-11		2022-10-12		30		P70	2					BLQ		1
Benhabbour IV 10-11-22 MPA Plasma 5 min M19	MPA (medroxyprogesterone acetate)	Mouse	Plasma	N/A	65	IV	2022-10-11		2022-10-11		0.0833333		P71	2						1650	5	Dilute 10X
Benhabbour IV 10-11-22 MPA Plasma 5 min M20	MPA (medroxyprogesterone acetate)	Mouse	Plasma	N/A	65	IV	2022-10-11		2022-10-11		0.0833333		P72	2						1300	5	Dilute 10X
Benhabbour IV 10-11-22 MPA Plasma 5 min M21	MPA (medroxyprogesterone acetate)	Mouse	Plasma	N/A	65	IV	2022-10-11		2022-10-11		0.0833333		P73	2						1460	5	Dilute 10X
Benhabbour IV 10-11-22 MPA Plasma 1hr M973	MPA (medroxyprogesterone acetate)	Mouse	Plasma	N/A	65	IV	2022-10-11		2022-10-11		1		P74	2						181	5	Dilute 10X
Benhabbour IV 10-11-22 MPA Plasma 1hr M974	MPA (medroxyprogesterone acetate)	Mouse	Plasma	N/A	65	IV	2022-10-11		2022-10-11		1		P75	2						243	5	Dilute 10X
Benhabbour IV 10-11-22 MPA Plasma 1hr M975	MPA (medroxyprogesterone acetate)	Mouse	Plasma	N/A	65	IV	2022-10-11		2022-10-11		1		P76	2						252	5	Dilute 10X
Benhabbour IV 10-11-22 MPA Plasma 3hr M961	MPA (medroxyprogesterone acetate)	Mouse	Plasma	N/A	65	IV	2022-10-11		2022-10-11		3		P77	2						75.4	5	Dilute 10X
Benhabbour IV 10-11-22 MPA Plasma 3hr M962	MPA (medroxyprogesterone acetate)	Mouse	Plasma	N/A	65	IV	2022-10-11		2022-10-11		3		P78	2						56.2	5	Dilute 10X
Benhabbour IV 10-11-22 MPA Plasma 3hr M963	MPA (medroxyprogesterone acetate)	Mouse	Plasma	N/A	65	IV	2022-10-11		2022-10-11		3		P79	2						65.4	5	Dilute 10X
Benhabbour IV 10-11-22 MPA Plasma 6hr M949	MPA (medroxyprogesterone acetate)	Mouse	Plasma	N/A	65	IV	2022-10-11		2022-10-11		6		P80	2						9.77	0.5
Benhabbour IV 10-11-22 MPA Plasma 6hr M950	MPA (medroxyprogesterone acetate)	Mouse	Plasma	N/A	65	IV	2022-10-11		2022-10-11		6		P81	2						18.3	0.5
Benhabbour IV 10-11-22 MPA Plasma 6hr M951	MPA (medroxyprogesterone acetate)	Mouse	Plasma	N/A	65	IV	2022-10-11		2022-10-11		6		P82	2						10.3	0.5
Benhabbour IV 10-11-22 MPA Plasma 8hr M925	MPA (medroxyprogesterone acetate)	Mouse	Plasma	N/A	65	IV	2022-10-11		2022-10-11		8		P83	2						0.645	0.5
Benhabbour IV 10-11-22 MPA Plasma 8hr M926	MPA (medroxyprogesterone acetate)	Mouse	Plasma	N/A	65	IV	2022-10-11		2022-10-11		8		P84	2						1.17	0.5
Benhabbour IV 10-11-22 MPA Plasma 8hr M927	MPA (medroxyprogesterone acetate)	Mouse	Plasma	N/A	65	IV	2022-10-11		2022-10-11		8		P85	2						2.41	0.5
Benhabbour IV 10-11-22 MPA Plasma 18hr M997	MPA (medroxyprogesterone acetate)	Mouse	Plasma	N/A	65	IV	2022-10-11		2022-10-12		18		P86	2						BLQ	0.5
Benhabbour IV 10-11-22 MPA Plasma 18hr M998	MPA (medroxyprogesterone acetate)	Mouse	Plasma	N/A	65	IV	2022-10-11		2022-10-12		18		P87	2						BLQ	0.5
Benhabbour IV 10-11-22 MPA Plasma 18hr M999	MPA (medroxyprogesterone acetate)	Mouse	Plasma	N/A	65	IV	2022-10-11		2022-10-12		18		P88	2						BLQ	0.5
Benhabbour IV 10-11-22 MPA Plasma 24hr M985	MPA (medroxyprogesterone acetate)	Mouse	Plasma	N/A	65	IV	2022-10-11		2022-10-12		24		P89	2						BLQ	0.5
Benhabbour IV 10-11-22 MPA Plasma 24hr M986	MPA (medroxyprogesterone acetate)	Mouse	Plasma	N/A	65	IV	2022-10-11		2022-10-12		24		P90	2						BLQ	0.5
Benhabbour IV 10-11-22 MPA Plasma 24hr M987	MPA (medroxyprogesterone acetate)	Mouse	Plasma	N/A	65	IV	2022-10-11		2022-10-12		24		P91	2						BLQ	0.5
Benhabbour IV 10-11-22 MPA Plasma 30hr M937	MPA (medroxyprogesterone acetate)	Mouse	Plasma	N/A	65	IV	2022-10-11		2022-10-12		30		P92	2						BLQ	0.5
Benhabbour IV 10-11-22 MPA Plasma 30hr M938	MPA (medroxyprogesterone acetate)	Mouse	Plasma	N/A	65	IV	2022-10-11		2022-10-12		30		P93	2						BLQ	0.5
Benhabbour IV 10-11-22 MPA Plasma 30hr M939	MPA (medroxyprogesterone acetate)	Mouse	Plasma	N/A	65	IV	2022-10-11		2022-10-12		30		P94	2						BLQ	0.5

## Sheet: SQ Plasma data
MANIFEST FOR CPAC#1505
Clinical Information													Analytical Information											Dynamic Range of Assay: DTG: 50.0-50000ng/mL, CAB: 25-75,000 ng/mL, ENG/DMPA: 0.500-2,000 ng/mL
Sample ID	Analyte(s) Requested	Species (e.g. Human, NHP, mouse etc)	Matrix (e.g. plasma, serum etc)	Infectious Organism? (e.g. HIV, HCV, N/A)	Dose (ug)	Route (e.g. PO, IV, etc)	Date of Preceding Dose	Time of Preceding Dose (24hr clock)	Date of Sample Collection Post-Dose	Time of Sample Collection Post-Dose (24hr Clock)	PK Timepoint (nominal time post-dose)	Treatment group (Optional)	CPAC ID	Run ID	DTG Concentration (ng/mL)	DTG Sample Specific LLOQ (ng/mL)	CAB Concentration (ng/mL)	CAB Sample Specific LLOQ (ng/mL)	ENG Concentration (ng/mL)	ENG Sample Specific LLOQ (ng/mL)	DMPA Concentration (ng/mL)	DMPA Sample Specific LLOQ (ng/mL)	Comment
G8-DTG-TTC PK Plasma Day 180 M97	DTG	Mouse	Plasma	N/A	18225	S.Q.	2022-12-20		2023-06-19		4320		P1	1	1610	50
G8-DTG-TTC PK Plasma Day 180 M98	DTG	Mouse	Plasma	N/A	18225	S.Q.	2022-12-20		2023-06-19		4320		P2	1	1690	50
G8-DTG-TTC PK Plasma Day 180 M99	DTG	Mouse	Plasma	N/A	18225	S.Q.	2022-12-20		2023-06-19		4320		P3	1	1600	50
G8-DTG-TTC PK Plasma Day 180 M100	DTG	Mouse	Plasma	N/A	18225	S.Q.	2022-12-20		2023-06-19		4320		P4	1	2770	50
G8-DTG-TTC PK Plasma Day 180 M101	DTG	Mouse	Plasma	N/A	18225	S.Q.	2022-12-20		2023-06-19		4320		P5	1	1900	50
G8-DTG-TTC PK Plasma Day 180 M102	DTG	Mouse	Plasma	N/A	18225	S.Q.	2022-12-20		2023-06-19		4320		P6	1	1700	50
G9-DTG-30PDR Plasma PDR Day 90 M79	DTG	Mouse	Plasma	N/A	18225	S.Q.	2022-12-20		2023-04-17		2880		P7	1	BLQ	50
G9-DTG-30PDR Plasma PDR Day 90 M80	DTG	Mouse	Plasma	N/A	18225	S.Q.	2022-12-20		2023-04-17		2880		P8	1	BLQ	50
G9-DTG-30PDR Plasma PDR Day 90 M81	DTG	Mouse	Plasma	N/A	18225	S.Q.	2022-12-20		2023-04-17		2880		P9	1	BLQ	50
G9-DTG-30PDR Plasma PDR Day 90 M82	DTG	Mouse	Plasma	N/A	18225	S.Q.	2022-12-20		2023-04-17		2880		P10	1	251	50
G9-DTG-30PDR Plasma PDR Day 90 M83	DTG	Mouse	Plasma	N/A	18225	S.Q.	2022-12-20		2023-04-17		2880		P11	1	BLQ	50
G9-DTG-30PDR Plasma PDR Day 90 M84	DTG	Mouse	Plasma	N/A	18225	S.Q.	2022-12-20		2023-04-17		2880		P12	1	BLQ	50
G9-DTG-30PDR Plasma PDR Day 150 M79	DTG	Mouse	Plasma	N/A	18225	S.Q.	2022-12-20		2023-06-16		4320		P13	1	BLQ	50
G9-DTG-30PDR Plasma PDR Day 150 M80	DTG	Mouse	Plasma	N/A	18225	S.Q.	2022-12-20		2023-06-16		4320		P14	1	BLQ	50
G9-DTG-30PDR Plasma PDR Day 150 M81	DTG	Mouse	Plasma	N/A	18225	S.Q.	2022-12-20		2023-06-16		4320		P15	1	BLQ	50
G9-DTG-30PDR Plasma PDR Day 150 M82	DTG	Mouse	Plasma	N/A	18225	S.Q.	2022-12-20		2023-06-16		4320		P16	1	129	50
G9-DTG-30PDR Plasma PDR Day 150 M83	DTG	Mouse	Plasma	N/A	18225	S.Q.	2022-12-20		2023-06-16		4320		P17	1	BLQ	50
G9-DTG-30PDR Plasma PDR Day 150 M84	DTG	Mouse	Plasma	N/A	18225	S.Q.	2022-12-20		2023-06-16		4320		P18	1	BLQ	50
G10-DTG-90PDR Plasma PDR Day 90 M85	DTG	Mouse	Plasma	N/A	18225	S.Q.	2022-12-20		2023-06-19		4320		P19	1	BLQ	50
G10-DTG-90PDR Plasma PDR Day 90 M86	DTG	Mouse	Plasma	N/A	18225	S.Q.	2022-12-20		2023-06-19		4320		P20	1	86.3	50
G10-DTG-90PDR Plasma PDR Day 90 M87	DTG	Mouse	Plasma	N/A	18225	S.Q.	2022-12-20		2023-06-19		4320		P21	1	BLQ	50
G10-DTG-90PDR Plasma PDR Day 90 M88	DTG	Mouse	Plasma	N/A	18225	S.Q.	2022-12-20		2023-06-19		4320		P22	1	BLQ	50
G10-DTG-90PDR Plasma PDR Day 90 M89	DTG	Mouse	Plasma	N/A	18225	S.Q.	2022-12-20		2023-06-19		4320		P23	1	59.5	50
G10-DTG-90PDR Plasma PDR Day 90 M90	DTG	Mouse	Plasma	N/A	18225	S.Q.	2022-12-20		2023-06-19		4320		P24	1	52.2	50
G11-DTG-180PDR Plasma Day 180 M91	DTG	Mouse	Plasma	N/A	18225	S.Q.	2022-12-20		2023-06-19		4320		P25	1	1200	50
G11-DTG-180PDR Plasma Day 180 M92	DTG	Mouse	Plasma	N/A	18225	S.Q.	2022-12-20		2023-06-19		4320		P26	1	1270	50
G11-DTG-180PDR Plasma Day 180 M93	DTG	Mouse	Plasma	N/A	18225	S.Q.	2022-12-20		2023-06-19		4320		P27	1	1490	50
G11-DTG-180PDR Plasma Day 180 M94	DTG	Mouse	Plasma	N/A	18225	S.Q.	2022-12-20		2023-06-19		4320		P28	1	1430	50
G11-DTG-180PDR Plasma Day 180 M95	DTG	Mouse	Plasma	N/A	18225	S.Q.	2022-12-20		2023-06-19		4320		P29	1	1030	50
G11-DTG-180PDR Plasma Day 180 M96	DTG	Mouse	Plasma	N/A	18225	S.Q.	2022-12-20		2023-06-19		4320		P30	1	1230	50
G11-DTG-180PDR Plasma PDR Day 1 M91	DTG	Mouse	Plasma	N/A	18225	S.Q.	2022-12-20		2023-06-20		4344		P31	1	BLQ	50
G11-DTG-180PDR Plasma PDR Day 1 M92	DTG	Mouse	Plasma	N/A	18225	S.Q.	2022-12-20		2023-06-20		4344		P32	1	395	50
G11-DTG-180PDR Plasma PDR Day 1 M93	DTG	Mouse	Plasma	N/A	18225	S.Q.	2022-12-20		2023-06-20		4344		P33	1	BLQ	50
G11-DTG-180PDR Plasma PDR Day 1 M94	DTG	Mouse	Plasma	N/A	18225	S.Q.	2022-12-20		2023-06-20		4344		P34	1	179	50
G11-DTG-180PDR Plasma PDR Day 1 M95	DTG	Mouse	Plasma	N/A	18225	S.Q.	2022-12-20		2023-06-20		4344		P35	1	990	50
G11-DTG-180PDR Plasma PDR Day 1 M96	DTG	Mouse	Plasma	N/A	18225	S.Q.	2022-12-20		2023-06-20		4344		P36	1	70.9	50
G11-DTG-180PDR Plasma PDR Day 3 M91	DTG	Mouse	Plasma	N/A	18225	S.Q.	2022-12-20		2023-06-22		4392		P37	1	BLQ	50
G11-DTG-180PDR Plasma PDR Day 3 M92	DTG	Mouse	Plasma	N/A	18225	S.Q.	2022-12-20		2023-06-22		4392		P38	1	260	50
G11-DTG-180PDR Plasma PDR Day 3 M93	DTG	Mouse	Plasma	N/A	18225	S.Q.	2022-12-20		2023-06-22		4392		P39	1	BLQ	50
G11-DTG-180PDR Plasma PDR Day 3 M94	DTG	Mouse	Plasma	N/A	18225	S.Q.	2022-12-20		2023-06-22		4392		P40	1	84.4	50
G11-DTG-180PDR Plasma PDR Day 3 M95	DTG	Mouse	Plasma	N/A	18225	S.Q.	2022-12-20		2023-06-22		4392		P41	1	200	50
G11-DTG-180PDR Plasma PDR Day 3 M96	DTG	Mouse	Plasma	N/A	18225	S.Q.	2022-12-20		2023-06-22		4392		P42	1	BLQ	50
G11-DTG-180PDR Plasma PDR Day 14 M91	DTG	Mouse	Plasma	N/A	18225	S.Q.	2022-12-20		2023-07-03		4656		P43	1	BLQ	50
G11-DTG-180PDR Plasma PDR Day 14 M92	DTG	Mouse	Plasma	N/A	18225	S.Q.	2022-12-20		2023-07-03		4656		P44	1	226	50
G11-DTG-180PDR Plasma PDR Day 14 M93	DTG	Mouse	Plasma	N/A	18225	S.Q.	2022-12-20		2023-07-03		4656		P45	1	BLQ	50
G11-DTG-180PDR Plasma PDR Day 14 M94	DTG	Mouse	Plasma	N/A	18225	S.Q.	2022-12-20		2023-07-03		4656		P46	1	87.3	50
G11-DTG-180PDR Plasma PDR Day 14 M95	DTG	Mouse	Plasma	N/A	18225	S.Q.	2022-12-20		2023-07-03		4656		P47	1	BLQ	50
G11-DTG-180PDR Plasma PDR Day 14 M96	DTG	Mouse	Plasma	N/A	18225	S.Q.	2022-12-20		2023-07-03		4656		P48	1	BLQ	50
G1-BaSO4-PK Plasma Day 210 M33	CAB	Mouse	Plasma	N/A	25000	S.Q.	2022-11-28		2023-06-29		5040		P49	CAB-1			885	25
G1-BaSO4-PK Plasma Day 210 M34	CAB	Mouse	Plasma	N/A	25000	S.Q.	2022-11-28		2023-06-29		5040		P50	CAB-1			634	25
G1-BaSO4-PK Plasma Day 210 M36	CAB	Mouse	Plasma	N/A	25000	S.Q.	2022-11-28		2023-06-29		5040		P51	CAB-1			5520	25
G1-BaSO4-PK Plasma Day 210 M38	CAB	Mouse	Plasma	N/A	25000	S.Q.	2022-11-28		2023-06-29		5040		P52	CAB-1			604	25
G1-BaSO4-PK Plasma Day 210 M41	CAB	Mouse	Plasma	N/A	25000	S.Q.	2022-11-28		2023-06-29		5040		P53	CAB-1			3940	25
G1-BaSO4-PK Plasma Day 210 M44	CAB	Mouse	Plasma	N/A	25000	S.Q.	2022-11-28		2023-06-29		5040		P54	CAB-1			15400	25
G3-BaSO4-PDR180 Plasma PDR Day 1 M46	CAB	Mouse	Plasma	N/A	25000	S.Q.	2022-11-28		2023-05-31		4344		P55	CAB-1			10200	25
G3-BaSO4-PDR180 Plasma PDR Day 1 M49	CAB	Mouse	Plasma	N/A	25000	S.Q.	2022-11-28		2023-05-31		4344		P56	CAB-1			5390	25
G3-BaSO4-PDR180 Plasma PDR Day 1 M51	CAB	Mouse	Plasma	N/A	25000	S.Q.	2022-11-28		2023-05-31		4344		P57	CAB-1			5330	25
G3-BaSO4-PDR180 Plasma PDR Day 1 M52	CAB	Mouse	Plasma	N/A	25000	S.Q.	2022-11-28		2023-05-31		4344		P58	CAB-1			689	25
G3-BaSO4-PDR180 Plasma PDR Day 1 M54	CAB	Mouse	Plasma	N/A	25000	S.Q.	2022-11-28		2023-05-31		4344		P59	CAB-1			8880	25
G3-BaSO4-PDR180 Plasma PDR Day 1 M60	CAB	Mouse	Plasma	N/A	25000	S.Q.	2022-11-28		2023-05-31		4344		P60	CAB-1			6850	25
G3-BaSO4-PDR180 Plasma PDR Day 7 M46	CAB	Mouse	Plasma	N/A	25000	S.Q.	2022-11-28		2023-06-06		4488		P61	CAB-1			80.3	25
G3-BaSO4-PDR180 Plasma PDR Day 7 M49	CAB	Mouse	Plasma	N/A	25000	S.Q.	2022-11-28		2023-06-06		4488		P62	CAB-1			60	25
G3-BaSO4-PDR180 Plasma PDR Day 7 M51	CAB	Mouse	Plasma	N/A	25000	S.Q.	2022-11-28		2023-06-06		4488		P63	CAB-1			106	25
G3-BaSO4-PDR180 Plasma PDR Day 7 M52	CAB	Mouse	Plasma	N/A	25000	S.Q.	2022-11-28		2023-06-06		4488		P64	CAB-1			67.2	25
G3-BaSO4-PDR180 Plasma PDR Day 7 M54	CAB	Mouse	Plasma	N/A	25000	S.Q.	2022-11-28		2023-06-06		4488		P65	CAB-1			1430	25
G3-BaSO4-PDR180 Plasma PDR Day 7 M60	CAB	Mouse	Plasma	N/A	25000	S.Q.	2022-11-28		2023-06-06		4488		P66	CAB-1			59.8	25
G3-BaSO4-PDR180 Plasma PDR Day 14 M46	CAB	Mouse	Plasma	N/A	25000	S.Q.	2022-11-28		2023-06-13		4656		P67	CAB-1			BLQ	25
G3-BaSO4-PDR180 Plasma PDR Day 14 M49	CAB	Mouse	Plasma	N/A	25000	S.Q.	2022-11-28		2023-06-13		4656		P68	CAB-1			BLQ	25
G3-BaSO4-PDR180 Plasma PDR Day 14 M51	CAB	Mouse	Plasma	N/A	25000	S.Q.	2022-11-28		2023-06-13		4656		P69	CAB-1			BLQ	25
G3-BaSO4-PDR180 Plasma PDR Day 14 M52	CAB	Mouse	Plasma	N/A	25000	S.Q.	2022-11-28		2023-06-13		4656		P70	CAB-1			BLQ	25
G3-BaSO4-PDR180 Plasma PDR Day 14 M54	CAB	Mouse	Plasma	N/A	25000	S.Q.	2022-11-28		2023-06-13		4656		P71	CAB-1			980	25
G3-BaSO4-PDR180 Plasma PDR Day 14 M60	CAB	Mouse	Plasma	N/A	25000	S.Q.	2022-11-28		2023-06-13		4656		P72	CAB-1			BLQ	25
G3-BaSO4-PDR180 Plasma PDR Day 30 M46	CAB	Mouse	Plasma	N/A	25000	S.Q.	2022-11-28		2023-06-29		5040		P73	CAB-1			BLQ	25
G3-BaSO4-PDR180 Plasma PDR Day 30 M49	CAB	Mouse	Plasma	N/A	25000	S.Q.	2022-11-28		2023-06-29		5040		P74	CAB-1			BLQ	25
G3-BaSO4-PDR180 Plasma PDR Day 30 M51	CAB	Mouse	Plasma	N/A	25000	S.Q.	2022-11-28		2023-06-29		5040		P75	CAB-1			BLQ	25
G3-BaSO4-PDR180 Plasma PDR Day 30 M52	CAB	Mouse	Plasma	N/A	25000	S.Q.	2022-11-28		2023-06-29		5040		P76	CAB-1			BLQ	25
G3-BaSO4-PDR180 Plasma PDR Day 30 M54	CAB	Mouse	Plasma	N/A	25000	S.Q.	2022-11-28		2023-06-29		5040		P77	CAB-1			302	25
G3-BaSO4-PDR180 Plasma PDR Day 30 M60	CAB	Mouse	Plasma	N/A	25000	S.Q.	2022-11-28		2023-06-29		5040		P78	CAB-1			BLQ	25
Depo SC plasma 1 hr M271	MPA	Mouse	Plasma	N/A	7500	S.Q.	2023-04-03		2023-04-03		1		P79	3							43.6	0.5
Depo SC plasma 1 hr M272	MPA	Mouse	Plasma	N/A	7500	S.Q.	2023-04-03		2023-04-03		1		P80	3							51.9	0.5
Depo SC plasma 1 hr M273	MPA	Mouse	Plasma	N/A	7500	S.Q.	2023-04-03		2023-04-03		1		P81	3							42	0.5
Depo SC plasma 1 hr M274	MPA	Mouse	Plasma	N/A	7500	S.Q.	2023-04-03		2023-04-03		1		P82	3							58.6	0.5
Depo SC plasma 1 hr M275	MPA	Mouse	Plasma	N/A	7500	S.Q.	2023-04-03		2023-04-03		1		P83	3							55.8	0.5
Depo SC plasma 1 hr M276	MPA	Mouse	Plasma	N/A	7500	S.Q.	2023-04-03		2023-04-03		1		P84	3							85.6	0.5
Depo SC plasma 3 hr M277	MPA	Mouse	Plasma	N/A	7500	S.Q.	2023-04-03		2023-04-03		3		P85	3							248	0.5
Depo SC plasma 3 hr M278	MPA	Mouse	Plasma	N/A	7500	S.Q.	2023-04-03		2023-04-03		3		P86	3							234	0.5
Depo SC plasma 3 hr M279	MPA	Mouse	Plasma	N/A	7500	S.Q.	2023-04-03		2023-04-03		3		P87	3							182	0.5
Depo SC plasma 3 hr M280	MPA	Mouse	Plasma	N/A	7500	S.Q.	2023-04-03		2023-04-03		3		P88	3							458	0.5
Depo SC plasma 3 hr M281	MPA	Mouse	Plasma	N/A	7500	S.Q.	2023-04-03		2023-04-03		3		P89	3							126	0.5
Depo SC plasma 3 hr M282	MPA	Mouse	Plasma	N/A	7500	S.Q.	2023-04-03		2023-04-03		3		P90	3							89.6	0.5
Depo SC plasma day 1 M271	MPA	Mouse	Plasma	N/A	7500	S.Q.	2023-04-03		2023-04-04		24		P91	3							27.6	0.5
Depo SC plasma day 1 M272	MPA	Mouse	Plasma	N/A	7500	S.Q.	2023-04-03		2023-04-04		24		P92	3							38.9	0.5
Depo SC plasma day 1 M273	MPA	Mouse	Plasma	N/A	7500	S.Q.	2023-04-03		2023-04-04		24		P93	3							41	0.5
Depo SC plasma day 1 M274	MPA	Mouse	Plasma	N/A	7500	S.Q.	2023-04-03		2023-04-04		24		P94	3							39.6	0.5
Depo SC plasma day 1 M275	MPA	Mouse	Plasma	N/A	7500	S.Q.	2023-04-03		2023-04-04		24		P95	3							44.5	0.5
Depo SC plasma day 1 M276	MPA	Mouse	Plasma	N/A	7500	S.Q.	2023-04-03		2023-04-04		24		P96	3							39.2	0.5
Depo SC plasma day 3 M277	MPA	Mouse	Plasma	N/A	7500	S.Q.	2023-04-03		2023-04-06		72		P97	3							47.1	0.5
Depo SC plasma day 3 M278	MPA	Mouse	Plasma	N/A	7500	S.Q.	2023-04-03		2023-04-06		72		P98	3							47	0.5
Depo SC plasma day 3 M279	MPA	Mouse	Plasma	N/A	7500	S.Q.	2023-04-03		2023-04-06		72		P99	3							54.4	0.5
Depo SC plasma day 3 M280	MPA	Mouse	Plasma	N/A	7500	S.Q.	2023-04-03		2023-04-06		72		P100	3							41.1	0.5
Depo SC plasma day 3 M281	MPA	Mouse	Plasma	N/A	7500	S.Q.	2023-04-03		2023-04-06		72		P101	3							27.3	0.5
Depo SC plasma day 3 M282	MPA	Mouse	Plasma	N/A	7500	S.Q.	2023-04-03		2023-04-06		72		P102	3							39	0.5
Depo SC plasma day 7 M271	MPA	Mouse	Plasma	N/A	7500	S.Q.	2023-04-03		2023-04-10		168		P103	3							49.3	0.5
Depo SC plasma day 7 M272	MPA	Mouse	Plasma	N/A	7500	S.Q.	2023-04-03		2023-04-10		168		P104	3							87.3	0.5
Depo SC plasma day 7 M273	MPA	Mouse	Plasma	N/A	7500	S.Q.	2023-04-03		2023-04-10		168		P105	3							85.2	0.5
Depo SC plasma day 7 M274	MPA	Mouse	Plasma	N/A	7500	S.Q.	2023-04-03		2023-04-10		168		P106	3							57	0.5
Depo SC plasma day 7 M275	MPA	Mouse	Plasma	N/A	7500	S.Q.	2023-04-03		2023-04-10		168		P107	3							70.3	0.5
Depo SC plasma day 7 M276	MPA	Mouse	Plasma	N/A	7500	S.Q.	2023-04-03		2023-04-10		168		P108	3							63.7	0.5
Depo SC plasma Day 14 M277	MPA	Mouse	Plasma	N/A	7500	S.Q.	2023-04-03		2023-04-17		336		P109	3							136	0.5
Depo SC plasma Day 14 M278	MPA	Mouse	Plasma	N/A	7500	S.Q.	2023-04-03		2023-04-17		336		P110	3							147	0.5
Depo SC plasma Day 14 M279	MPA	Mouse	Plasma	N/A	7500	S.Q.	2023-04-03		2023-04-17		336		P111	3							144	0.5
Depo SC plasma Day 14 M280	MPA	Mouse	Plasma	N/A	7500	S.Q.	2023-04-03		2023-04-17		336		P112	3							78.9	0.5
Depo SC plasma Day 14 M281	MPA	Mouse	Plasma	N/A	7500	S.Q.	2023-04-03		2023-04-17		336		P113	3							105	0.5
Depo SC plasma Day 14 M282	MPA	Mouse	Plasma	N/A	7500	S.Q.	2023-04-03		2023-04-17		336		P114	3							113	0.5
Depo SC plasma day 30 M271	MPA	Mouse	Plasma	N/A	7500	S.Q.	2023-04-03		2023-05-03		720		P115	3							1.3	0.5
Depo SC plasma day 30 M272	MPA	Mouse	Plasma	N/A	7500	S.Q.	2023-04-03		2023-05-03		720		P116	3							89.6	0.5
Depo SC plasma day 30 M273	MPA	Mouse	Plasma	N/A	7500	S.Q.	2023-04-03		2023-05-03		720		P117	3							81.3	0.5
Depo SC plasma day 30 M274	MPA	Mouse	Plasma	N/A	7500	S.Q.	2023-04-03		2023-05-03		720		P118	3							80.8	0.5
Depo SC plasma day 30 M275	MPA	Mouse	Plasma	N/A	7500	S.Q.	2023-04-03		2023-05-03		720		P119	3							97.8	0.5
Depo SC plasma day 30 M276	MPA	Mouse	Plasma	N/A	7500	S.Q.	2023-04-03		2023-05-03		720		P120	3							78.4	0.5
Depo SC plasma day 30 M277	MPA	Mouse	Plasma	N/A	7500	S.Q.	2023-04-03		2023-05-03		720		P121	3							49.9	0.5	Sample diluted 2X due to insufficient volume to run undiluted.
Depo SC plasma day 30 M278	MPA	Mouse	Plasma	N/A	7500	S.Q.	2023-04-03		2023-05-03		720		P122	3							66.7	0.5
Depo SC plasma day 30 M279	MPA	Mouse	Plasma	N/A	7500	S.Q.	2023-04-03		2023-05-03		720		P123	3							53.8	0.5
Depo SC plasma day 30 M280	MPA	Mouse	Plasma	N/A	7500	S.Q.	2023-04-03		2023-05-03		720		P124	3							88.1	0.5
Depo SC plasma day 30 M281	MPA	Mouse	Plasma	N/A	7500	S.Q.	2023-04-03		2023-05-03		720		P125	3							38	0.5
Depo SC plasma day 30 M282	MPA	Mouse	Plasma	N/A	7500	S.Q.	2023-04-03		2023-05-03		720		P126	3							65.8	0.5
Depo SC Plasma Day 60 M271	MPA	Mouse	Plasma	N/A	7500	S.Q.	2023-04-03		2023-06-02		1440		P127	3							BLQ	0.5
Depo SC Plasma Day 60 M272	MPA	Mouse	Plasma	N/A	7500	S.Q.	2023-04-03		2023-06-02		1440		P128	3							4.5	0.5
Depo SC Plasma Day 60 M273	MPA	Mouse	Plasma	N/A	7500	S.Q.	2023-04-03		2023-06-02		1440		P129	3							3.21	0.5
Depo SC Plasma Day 60 M274	MPA	Mouse	Plasma	N/A	7500	S.Q.	2023-04-03		2023-06-02		1440		P130	3							10.8	0.5
Depo SC Plasma Day 60 M275	MPA	Mouse	Plasma	N/A	7500	S.Q.	2023-04-03		2023-06-02		1440		P131	3							9.91	0.5
Depo SC Plasma Day 60 M276	MPA	Mouse	Plasma	N/A	7500	S.Q.	2023-04-03		2023-06-02		1440		P132	3							3.97	0.5
Depo SC Plasma Day 60 M277	MPA	Mouse	Plasma	N/A	7500	S.Q.	2023-04-03		2023-06-02		1440		P133	3							5.04	0.5
Depo SC Plasma Day 60 M278	MPA	Mouse	Plasma	N/A	7500	S.Q.	2023-04-03		2023-06-02		1440		P134	3							2.59	0.5
Depo SC Plasma Day 60 M279	MPA	Mouse	Plasma	N/A	7500	S.Q.	2023-04-03		2023-06-02		1440		P135	3							6.02	0.5
Depo SC Plasma Day 60 M280	MPA	Mouse	Plasma	N/A	7500	S.Q.	2023-04-03		2023-06-02		1440		P136	3							20.1	0.5
Depo SC Plasma Day 60 M281	MPA	Mouse	Plasma	N/A	7500	S.Q.	2023-04-03		2023-06-02		1440		P137	3							11.2	0.5
Depo SC Plasma Day 60 M282	MPA	Mouse	Plasma	N/A	7500	S.Q.	2023-04-03		2023-06-02		1440		P138	3							10.1	0.5
Depo SC Plasma Day 90 M271	MPA	Mouse	Plasma	N/A	7500	S.Q.	2023-04-03		2023-07-03		2160		P139	3							BLQ	0.5
Depo SC Plasma Day 90 M272	MPA	Mouse	Plasma	N/A	7500	S.Q.	2023-04-03		2023-07-03		2160		P140	3							1.47	0.5
Depo SC Plasma Day 90 M273	MPA	Mouse	Plasma	N/A	7500	S.Q.	2023-04-03		2023-07-03		2160		P141	3							1.14	0.5
Depo SC Plasma Day 90 M274	MPA	Mouse	Plasma	N/A	7500	S.Q.	2023-04-03		2023-07-03		2160		P142	3							BLQ	0.5
Depo SC Plasma Day 90 M275	MPA	Mouse	Plasma	N/A	7500	S.Q.	2023-04-03		2023-07-03		2160		P143	3							1.22	0.5
Depo SC Plasma Day 90 M276	MPA	Mouse	Plasma	N/A	7500	S.Q.	2023-04-03		2023-07-03		2160		P144	3							1.76	0.5
Depo SC Plasma Day 90 M277	MPA	Mouse	Plasma	N/A	7500	S.Q.	2023-04-03		2023-07-03		2160		P145	3							1.84	0.5
Depo SC Plasma Day 90 M278	MPA	Mouse	Plasma	N/A	7500	S.Q.	2023-04-03		2023-07-03		2160		P146	3							BLQ	0.5
Depo SC Plasma Day 90 M279	MPA	Mouse	Plasma	N/A	7500	S.Q.	2023-04-03		2023-07-03		2160		P147	3							1.73	0.5
Depo SC Plasma Day 90 M280	MPA	Mouse	Plasma	N/A	7500	S.Q.	2023-04-03		2023-07-03		2160		P148	3							9.46	0.5
Depo SC Plasma Day 90 M281	MPA	Mouse	Plasma	N/A	7500	S.Q.	2023-04-03		2023-07-03		2160		P149	3							2.17	0.5
Depo SC Plasma Day 90 M282	MPA	Mouse	Plasma	N/A	7500	S.Q.	2023-04-03		2023-07-03		2160		P150	3							5.3	0.5
Depo IM Plasma 1hr M527	MPA	Mouse	Plasma	N/A	7500	I.M.	2023-06-05		2023-06-05		1		P151	4							38.4	0.5
Depo IM Plasma 1hr M528	MPA	Mouse	Plasma	N/A	7500	I.M.	2023-06-05		2023-06-05		1		P152	4							282	0.5
Depo IM Plasma 1hr M529	MPA	Mouse	Plasma	N/A	7500	I.M.	2023-06-05		2023-06-05		1		P153	4							221	0.5
Depo IM Plasma 1hr M530	MPA	Mouse	Plasma	N/A	7500	I.M.	2023-06-05		2023-06-05		1		P154	4							199	0.5
Depo IM Plasma 1hr M531	MPA	Mouse	Plasma	N/A	7500	I.M.	2023-06-05		2023-06-05		1		P155	4							119	0.5
Depo IM Plasma 1hr M532	MPA	Mouse	Plasma	N/A	7500	I.M.	2023-06-05		2023-06-05		1		P156	4							193	0.5
Depo IM Plasma 3h M533	MPA	Mouse	Plasma	N/A	7500	I.M.	2023-06-05		2023-06-05		3		P157	4							314	0.5
Depo IM Plasma 3h M534	MPA	Mouse	Plasma	N/A	7500	I.M.	2023-06-05		2023-06-05		3		P158	4							541	0.5
Depo IM Plasma 3h M535	MPA	Mouse	Plasma	N/A	7500	I.M.	2023-06-05		2023-06-05		3		P159	4							68.1	0.5
Depo IM Plasma 3h M536	MPA	Mouse	Plasma	N/A	7500	I.M.	2023-06-05		2023-06-05		3		P160	4							215	0.5
Depo IM Plasma 3h M537	MPA	Mouse	Plasma	N/A	7500	I.M.	2023-06-05		2023-06-05		3		P161	4							331	0.5
Depo IM Plasma 3h M538	MPA	Mouse	Plasma	N/A	7500	I.M.	2023-06-05		2023-06-05		3		P162	4							575	0.5
Depo IM Plasma day 1 M527	MPA	Mouse	Plasma	N/A	7500	I.M.	2023-06-05		2023-06-06		24		P163	4							20	0.5
Depo IM Plasma day 1 M528	MPA	Mouse	Plasma	N/A	7500	I.M.	2023-06-05		2023-06-06		24		P164	4							86.8	0.5
Depo IM Plasma day 1 M529	MPA	Mouse	Plasma	N/A	7500	I.M.	2023-06-05		2023-06-06		24		P165	4							73.5	0.5
Depo IM Plasma day 1 M530	MPA	Mouse	Plasma	N/A	7500	I.M.	2023-06-05		2023-06-06		24		P166	4							95.6	0.5
Depo IM Plasma day 1 M531	MPA	Mouse	Plasma	N/A	7500	I.M.	2023-06-05		2023-06-06		24		P167	4							90	0.5
Depo IM Plasma day 1 M532	MPA	Mouse	Plasma	N/A	7500	I.M.	2023-06-05		2023-06-06		24		P168	4							121	0.5
Depo IM Plasma day 3 M533	MPA	Mouse	Plasma	N/A	7500	I.M.	2023-06-05		2023-06-08		72		P169	4							131	0.5
Depo IM Plasma day 3 M534	MPA	Mouse	Plasma	N/A	7500	I.M.	2023-06-05		2023-06-08		72		P170	4							189	0.5
Depo IM Plasma day 3 M535	MPA	Mouse	Plasma	N/A	7500	I.M.	2023-06-05		2023-06-08		72		P171	4							30.9	0.5
Depo IM Plasma day 3 M536	MPA	Mouse	Plasma	N/A	7500	I.M.	2023-06-05		2023-06-08		72		P172	4							52.9	0.5
Depo IM Plasma day 3 M537	MPA	Mouse	Plasma	N/A	7500	I.M.	2023-06-05		2023-06-08		72		P173	4							116	0.5
Depo IM Plasma day 3 M538	MPA	Mouse	Plasma	N/A	7500	I.M.	2023-06-05		2023-06-08		72		P174	4							209	0.5
Depo IM Plasma day 7 M527	MPA	Mouse	Plasma	N/A	7500	I.M.	2023-06-05		2023-06-12		168		P175	4							48.9	0.5
Depo IM Plasma day 7 M528	MPA	Mouse	Plasma	N/A	7500	I.M.	2023-06-05		2023-06-12		168		P176	4							206	0.5
Depo IM Plasma day 7 M529	MPA	Mouse	Plasma	N/A	7500	I.M.	2023-06-05		2023-06-12		168		P177	4							220	0.5
Depo IM Plasma day 7 M530	MPA	Mouse	Plasma	N/A	7500	I.M.	2023-06-05		2023-06-12		168		P178	4							207	0.5
Depo IM Plasma day 7 M531	MPA	Mouse	Plasma	N/A	7500	I.M.	2023-06-05		2023-06-12		168		P179	4							168	0.5
Depo IM Plasma day 7 M532	MPA	Mouse	Plasma	N/A	7500	I.M.	2023-06-05		2023-06-12		168		P180	4							160	0.5
Depo IM Plasma day 14 M533	MPA	Mouse	Plasma	N/A	7500	I.M.	2023-06-05		2023-06-19		336		P181	4							146	0.5
Depo IM Plasma day 14 M534	MPA	Mouse	Plasma	N/A	7500	I.M.	2023-06-05		2023-06-19		336		P182	4							217	0.5
Depo IM Plasma day 14 M535	MPA	Mouse	Plasma	N/A	7500	I.M.	2023-06-05		2023-06-19		336		P183	4							90.1	0.5
Depo IM Plasma day 14 M536	MPA	Mouse	Plasma	N/A	7500	I.M.	2023-06-05		2023-06-19		336		P184	4							161	0.5
Depo IM Plasma day 14 M537	MPA	Mouse	Plasma	N/A	7500	I.M.	2023-06-05		2023-06-19		336		P185	4							175	0.5
Depo IM Plasma day 14 M538	MPA	Mouse	Plasma	N/A	7500	I.M.	2023-06-05		2023-06-19		336		P186	4							158	0.5
Depo IM Plasma day 30 M527	MPA	Mouse	Plasma	N/A	7500	I.M.	2023-06-05		2023-07-05		720		P187	4							58.9	0.5
Depo IM Plasma day 30 M528	MPA	Mouse	Plasma	N/A	7500	I.M.	2023-06-05		2023-07-05		720		P188	4							7.14	0.5
Depo IM Plasma day 30 M529	MPA	Mouse	Plasma	N/A	7500	I.M.	2023-06-05		2023-07-05		720		P189	4							4.83	0.5
Depo IM Plasma day 30 M530	MPA	Mouse	Plasma	N/A	7500	I.M.	2023-06-05		2023-07-05		720		P190	4							5.85	0.5
Depo IM Plasma day 30 M531	MPA	Mouse	Plasma	N/A	7500	I.M.	2023-06-05		2023-07-05		720		P191	4							47.4	0.5
Depo IM Plasma day 30 M532	MPA	Mouse	Plasma	N/A	7500	I.M.	2023-06-05		2023-07-05		720		P192	4							20	0.5
Depo IM Plasma day 30 M533	MPA	Mouse	Plasma	N/A	7500	I.M.	2023-06-05		2023-07-05		720		P193	4							7.83	0.5	Sample diluted 2X due to insufficient volume to run undiluted.
Depo IM Plasma day 30 M534	MPA	Mouse	Plasma	N/A	7500	I.M.	2023-06-05		2023-07-05		720		P194	4							9.35	0.5
Depo IM Plasma day 30 M535	MPA	Mouse	Plasma	N/A	7500	I.M.	2023-06-05		2023-07-05		720		P195	4							89.6	0.5
Depo IM Plasma day 30 M536	MPA	Mouse	Plasma	N/A	7500	I.M.	2023-06-05		2023-07-05		720		P196	4							32.9	0.5
Depo IM Plasma day 30 M537	MPA	Mouse	Plasma	N/A	7500	I.M.	2023-06-05		2023-07-05		720		P197	4							4.16	0.5
Depo IM Plasma day 30 M538	MPA	Mouse	Plasma	N/A	7500	I.M.	2023-06-05		2023-07-05		720		P198	4							1.77	0.5
MPA ISFI plasma 1 hr M295	MPA,CAB	Mouse	Plasma	N/A	3000, 50000	S.Q.	2023-04-03		2023-04-03		1		P199	5			5060	25			249	0.5
MPA ISFI plasma 1 hr M296	MPA,CAB	Mouse	Plasma	N/A	3000, 50000	S.Q.	2023-04-03		2023-04-03		1		P200	5			2800	25			173	0.5
MPA ISFI plasma 1 hr M297	MPA,CAB	Mouse	Plasma	N/A	3000, 50000	S.Q.	2023-04-03		2023-04-03		1		P201	5			2900	25			117	0.5
MPA ISFI plasma 1 hr M298	MPA,CAB	Mouse	Plasma	N/A	3000, 50000	S.Q.	2023-04-03		2023-04-03		1		P202	5			2500	25			253	0.5
MPA ISFI plasma 1 hr M299	MPA,CAB	Mouse	Plasma	N/A	3000, 50000	S.Q.	2023-04-03		2023-04-03		1		P203	5			5620	25			367	0.5
MPA ISFI plasma 1 hr M300	MPA,CAB	Mouse	Plasma	N/A	3000, 50000	S.Q.	2023-04-03		2023-04-03		1		P204	5			4760	25			194	0.5
MPA ISFI plasma 3 hr M351	MPA,CAB	Mouse	Plasma	N/A	3000, 50000	S.Q.	2023-04-03		2023-04-03		3		P205	5			13300	25			325	0.5
MPA ISFI plasma 3 hr M352	MPA,CAB	Mouse	Plasma	N/A	3000, 50000	S.Q.	2023-04-03		2023-04-03		3		P206	5			11100	25			284	0.5
MPA ISFI plasma 3 hr M353	MPA,CAB	Mouse	Plasma	N/A	3000, 50000	S.Q.	2023-04-03		2023-04-03		3		P207	5			16200	25			350	0.5
MPA ISFI plasma 3 hr M354	MPA,CAB	Mouse	Plasma	N/A	3000, 50000	S.Q.	2023-04-03		2023-04-03		3		P208	5			14800	25			215	0.5	Sample diluted 2X due to insufficient volume to run undiluted.
MPA ISFI plasma 3 hr M355	MPA,CAB	Mouse	Plasma	N/A	3000, 50000	S.Q.	2023-04-03		2023-04-03		3		P209	5			11300	25			144	0.5
MPA ISFI plasma 3 hr M356	MPA,CAB	Mouse	Plasma	N/A	3000, 50000	S.Q.	2023-04-03		2023-04-03		3		P210	5			9730	25			137	0.5
MPA ISFI plasma day 1 M295	MPA,CAB	Mouse	Plasma	N/A	3000, 50000	S.Q.	2023-04-03		2023-04-04		24		P211	5			34000	25			35	0.5
MPA ISFI plasma day 1 M296	MPA,CAB	Mouse	Plasma	N/A	3000, 50000	S.Q.	2023-04-03		2023-04-04		24		P212	5			26600	25			31.1	0.5
MPA ISFI plasma day 1 M297	MPA,CAB	Mouse	Plasma	N/A	3000, 50000	S.Q.	2023-04-03		2023-04-04		24		P213	5			21600	25			23.7	0.5
MPA ISFI plasma day 1 M298	MPA,CAB	Mouse	Plasma	N/A	3000, 50000	S.Q.	2023-04-03		2023-04-04		24		P214	5			23500	25			20.2	0.5
MPA ISFI plasma day 1 M299	MPA,CAB	Mouse	Plasma	N/A	3000, 50000	S.Q.	2023-04-03		2023-04-04		24		P215	5			31000	25			27.7	0.5
MPA ISFI plasma day 1 M300	MPA,CAB	Mouse	Plasma	N/A	3000, 50000	S.Q.	2023-04-03		2023-04-04		24		P216	5			21600	25			24.2	0.5
MPA ISFI plasma day 3 M351	MPA,CAB	Mouse	Plasma	N/A	3000, 50000	S.Q.	2023-04-03		2023-04-06		72		P217	5			23400	25			18.4	0.5
MPA ISFI plasma day 3 M352	MPA,CAB	Mouse	Plasma	N/A	3000, 50000	S.Q.	2023-04-03		2023-04-06		72		P218	5			30400	25			26.1	0.5
MPA ISFI plasma day 3 M353	MPA,CAB	Mouse	Plasma	N/A	3000, 50000	S.Q.	2023-04-03		2023-04-06		72		P219	5			26700	25			19.2	0.5
MPA ISFI plasma day 3 M354	MPA,CAB	Mouse	Plasma	N/A	3000, 50000	S.Q.	2023-04-03		2023-04-06		72		P220	5			30700	25			12.5	0.5
MPA ISFI plasma day 3 M355	MPA,CAB	Mouse	Plasma	N/A	3000, 50000	S.Q.	2023-04-03		2023-04-06		72		P221	5			26000	25			14.2	0.5
MPA ISFI plasma day 3 M356	MPA,CAB	Mouse	Plasma	N/A	3000, 50000	S.Q.	2023-04-03		2023-04-06		72		P222	5			28400	25			11.1	0.5
MPA ISFI plasma day 7 M295	MPA,CAB	Mouse	Plasma	N/A	3000, 50000	S.Q.	2023-04-03		2023-04-10		168		P223	5			15400	25			11.7	0.5
MPA ISFI plasma day 7 M296	MPA,CAB	Mouse	Plasma	N/A	3000, 50000	S.Q.	2023-04-03		2023-04-10		168		P224	5			13900	25			9.56	0.5
MPA ISFI plasma day 7 M297	MPA,CAB	Mouse	Plasma	N/A	3000, 50000	S.Q.	2023-04-03		2023-04-10		168		P225	5			15200	25			9.38	0.5
MPA ISFI plasma day 7 M298	MPA,CAB	Mouse	Plasma	N/A	3000, 50000	S.Q.	2023-04-03		2023-04-10		168		P226	5			15600	25			11.5	0.5
MPA ISFI plasma day 7 M299	MPA,CAB	Mouse	Plasma	N/A	3000, 50000	S.Q.	2023-04-03		2023-04-10		168		P227	5			19000	25			14.1	0.5
MPA ISFI plasma day 7 M300	MPA,CAB	Mouse	Plasma	N/A	3000, 50000	S.Q.	2023-04-03		2023-04-10		168		P228	5			15600	25			11.2	0.5
MPA ISFI plasma Day 14 M351	MPA,CAB	Mouse	Plasma	N/A	3000, 50000	S.Q.	2023-04-03		2023-04-17		336		P229	5			15000	25			9.55	0.5
MPA ISFI plasma Day 14 M352	MPA,CAB	Mouse	Plasma	N/A	3000, 50000	S.Q.	2023-04-03		2023-04-17		336		P230	5			21700	25			13.4	0.5
MPA ISFI plasma Day 14 M353	MPA,CAB	Mouse	Plasma	N/A	3000, 50000	S.Q.	2023-04-03		2023-04-17		336		P231	5			19200	25			15.2	0.5
MPA ISFI plasma Day 14 M354	MPA,CAB	Mouse	Plasma	N/A	3000, 50000	S.Q.	2023-04-03		2023-04-17		336		P232	5			18100	25			7.95	0.5
MPA ISFI plasma Day 14 M355	MPA,CAB	Mouse	Plasma	N/A	3000, 50000	S.Q.	2023-04-03		2023-04-17		336		P233	5			19200	25			6.84	0.5
MPA ISFI plasma Day 14 M356	MPA,CAB	Mouse	Plasma	N/A	3000, 50000	S.Q.	2023-04-03		2023-04-17		336		P234	5			17200	25			4.44	0.5
MPA ISFI plasma day 30 M295	MPA,CAB	Mouse	Plasma	N/A	3000, 50000	S.Q.	2023-04-03		2023-05-03		720		P235	5			14000	25			3.29	0.5
MPA ISFI plasma day 30 M296	MPA,CAB	Mouse	Plasma	N/A	3000, 50000	S.Q.	2023-04-03		2023-05-03		720		P236	5			14000	25			3.46	0.5
MPA ISFI plasma day 30 M297	MPA,CAB	Mouse	Plasma	N/A	3000, 50000	S.Q.	2023-04-03		2023-05-03		720		P237	5			16800	25			4.23	0.5
MPA ISFI plasma day 30 M298	MPA,CAB	Mouse	Plasma	N/A	3000, 50000	S.Q.	2023-04-03		2023-05-03		720		P238	5			18400	25			6.07	0.5
MPA ISFI plasma day 30 M299	MPA,CAB	Mouse	Plasma	N/A	3000, 50000	S.Q.	2023-04-03		2023-05-03		720		P239	5			20800	25			5.58	0.5
MPA ISFI plasma day 30 M300	MPA,CAB	Mouse	Plasma	N/A	3000, 50000	S.Q.	2023-04-03		2023-05-03		720		P240	5			17500	25			6.04	0.5
MPA ISFI plasma day 30 M351	MPA,CAB	Mouse	Plasma	N/A	3000, 50000	S.Q.	2023-04-03		2023-05-03		720		P241	5			16000	25			3.6	0.5
MPA ISFI plasma day 30 M352	MPA,CAB	Mouse	Plasma	N/A	3000, 50000	S.Q.	2023-04-03		2023-05-03		720		P242	5			25800	25			7.3	0.5
MPA ISFI plasma day 30 M353	MPA,CAB	Mouse	Plasma	N/A	3000, 50000	S.Q.	2023-04-03		2023-05-03		720		P243	5			20800	25			9.1	0.5
MPA ISFI plasma day 30 M354	MPA,CAB	Mouse	Plasma	N/A	3000, 50000	S.Q.	2023-04-03		2023-05-03		720		P244	5			21100	25			4.82	0.5
MPA ISFI plasma day 30 M355	MPA,CAB	Mouse	Plasma	N/A	3000, 50000	S.Q.	2023-04-03		2023-05-03		720		P245	5			21600	25			4.36	0.5
MPA ISFI plasma day 30 M356	MPA,CAB	Mouse	Plasma	N/A	3000, 50000	S.Q.	2023-04-03		2023-05-03		720		P246	5			17200	25			2.33	0.5
MPA ISFI Plasma Day 60 M295	MPA,CAB	Mouse	Plasma	N/A	3000, 50000	S.Q.	2023-04-03		2023-06-02		1440		P247	5			14700	25			3.51	0.5
MPA ISFI Plasma Day 60 M296	MPA,CAB	Mouse	Plasma	N/A	3000, 50000	S.Q.	2023-04-03		2023-06-02		1440		P248	5			16600	25			3.95	0.5
MPA ISFI Plasma Day 60 M297	MPA,CAB	Mouse	Plasma	N/A	3000, 50000	S.Q.	2023-04-03		2023-06-02		1440		P249	5			12800	25			1.96	0.5
MPA ISFI Plasma Day 60 M298	MPA,CAB	Mouse	Plasma	N/A	3000, 50000	S.Q.	2023-04-03		2023-06-02		1440		P250	5			15100	25			4.08	0.5
MPA ISFI Plasma Day 60 M299	MPA,CAB	Mouse	Plasma	N/A	3000, 50000	S.Q.	2023-04-03		2023-06-02		1440		P251	5			16900	25			2.98	0.5
MPA ISFI Plasma Day 60 M300	MPA,CAB	Mouse	Plasma	N/A	3000, 50000	S.Q.	2023-04-03		2023-06-02		1440		P252	5			15500	25			3.4	0.5
MPA ISFI Plasma Day 60 M351	MPA,CAB	Mouse	Plasma	N/A	3000, 50000	S.Q.	2023-04-03		2023-06-02		1440		P253	5			14400	25			3.71	0.5
MPA ISFI Plasma Day 60 M352	MPA,CAB	Mouse	Plasma	N/A	3000, 50000	S.Q.	2023-04-03		2023-06-02		1440		P254	5			22400	25			4.47	0.5
MPA ISFI Plasma Day 60 M353	MPA,CAB	Mouse	Plasma	N/A	3000, 50000	S.Q.	2023-04-03		2023-06-02		1440		P255	5			18100	25			3.99	0.5
MPA ISFI Plasma Day 60 M354	MPA,CAB	Mouse	Plasma	N/A	3000, 50000	S.Q.	2023-04-03		2023-06-02		1440		P256	5			16200	25			1.89	0.5
MPA ISFI Plasma Day 60 M355	MPA,CAB	Mouse	Plasma	N/A	3000, 50000	S.Q.	2023-04-03		2023-06-02		1440		P257	5			15900	25			1.64	0.5
MPA ISFI Plasma Day 60 M356	MPA,CAB	Mouse	Plasma	N/A	3000, 50000	S.Q.	2023-04-03		2023-06-02		1440		P258	5			17500	25			1.42	0.5
MPA ISFI Plasma Day 90 M295	MPA,CAB	Mouse	Plasma	N/A	3000, 50000	S.Q.	2023-04-03		2023-07-03		2160		P259	5			18100	25			3.37	0.5
MPA ISFI Plasma Day 90 M296	MPA,CAB	Mouse	Plasma	N/A	3000, 50000	S.Q.	2023-04-03		2023-07-03		2160		P260	5			20000	25			3.94	0.5
MPA ISFI Plasma Day 90 M297	MPA,CAB	Mouse	Plasma	N/A	3000, 50000	S.Q.	2023-04-03		2023-07-03		2160		P261	5			13600	25			2.38	0.5
MPA ISFI Plasma Day 90 M298	MPA,CAB	Mouse	Plasma	N/A	3000, 50000	S.Q.	2023-04-03		2023-07-03		2160		P262	5			20100	25			3.31	0.5
MPA ISFI Plasma Day 90 M299	MPA,CAB	Mouse	Plasma	N/A	3000, 50000	S.Q.	2023-04-03		2023-07-03		2160		P263	5			20600	25			3.24	0.5
MPA ISFI Plasma Day 90 M300	MPA,CAB	Mouse	Plasma	N/A	3000, 50000	S.Q.	2023-04-03		2023-07-03		2160		P264	5			17100	25			2.14	0.5
MPA ISFI Plasma Day 90 M351	MPA,CAB	Mouse	Plasma	N/A	3000, 50000	S.Q.	2023-04-03		2023-07-03		2160		P265	5			19200	25			5.4	0.5
MPA ISFI Plasma Day 90 M352	MPA,CAB	Mouse	Plasma	N/A	3000, 50000	S.Q.	2023-04-03		2023-07-03		2160		P266	5			26300	25			3.68	0.5
MPA ISFI Plasma Day 90 M353	MPA,CAB	Mouse	Plasma	N/A	3000, 50000	S.Q.	2023-04-03		2023-07-03		2160		P267	5			24400	25			3.16	0.5
MPA ISFI Plasma Day 90 M354	MPA,CAB	Mouse	Plasma	N/A	3000, 50000	S.Q.	2023-04-03		2023-07-03		2160		P268	5			19300	25			3.12	0.5
MPA ISFI Plasma Day 90 M355	MPA,CAB	Mouse	Plasma	N/A	3000, 50000	S.Q.	2023-04-03		2023-07-03		2160		P269	5			16300	25			1.72	0.5
MPA ISFI Plasma Day 90 M356	MPA,CAB	Mouse	Plasma	N/A	3000, 50000	S.Q.	2023-04-03		2023-07-03		2160		P270	5			18500	25			0.777	0.5
ENG plasma 5 min M521	ENG	Mouse	Plasma	N/A	60	S.Q.	2023-05-01		2023-05-01		0.0833333		P271	2					60.3	0.5
ENG plasma 5 min M522	ENG	Mouse	Plasma	N/A	60	S.Q.	2023-05-01		2023-05-01		0.0833333		P272	2					62.2	0.5
ENG plasma 5 min M523	ENG	Mouse	Plasma	N/A	60	S.Q.	2023-05-01		2023-05-01		0.0833333		P273	2					57.9	0.5
ENG plasma 1H M497	ENG	Mouse	Plasma	N/A	60	S.Q.	2023-05-01		2023-05-01		1		P274	2					308	0.5
ENG plasma 1H M498	ENG	Mouse	Plasma	N/A	60	S.Q.	2023-05-01		2023-05-01		1		P275	2					813	0.5
ENG plasma 1H M499	ENG	Mouse	Plasma	N/A	60	S.Q.	2023-05-01		2023-05-01		1		P276	2					271	0.5
ENG plasma 3H M491	ENG	Mouse	Plasma	N/A	60	S.Q.	2023-05-01		2023-05-01		3		P277	2					70	0.5
ENG plasma 3H M492	ENG	Mouse	Plasma	N/A	60	S.Q.	2023-05-01		2023-05-01		3		P278	2					139	0.5
ENG plasma 3H M493	ENG	Mouse	Plasma	N/A	60	S.Q.	2023-05-01		2023-05-01		3		P279	2					70.8	0.5
ENG plasma 6Hr M473	ENG	Mouse	Plasma	N/A	60	S.Q.	2023-05-01		2023-05-01		6		P280	2					33.1	0.5
ENG plasma 6Hr M474	ENG	Mouse	Plasma	N/A	60	S.Q.	2023-05-01		2023-05-01		6		P281	2					501	0.5
ENG plasma 6Hr M475	ENG	Mouse	Plasma	N/A	60	S.Q.	2023-05-01		2023-05-01		6		P282	2					4.71	0.5
ENG plasma 8Hr M467	ENG	Mouse	Plasma	N/A	60	S.Q.	2023-05-01		2023-05-01		8		P283	2					1.02	0.5
ENG plasma 8Hr M468	ENG	Mouse	Plasma	N/A	60	S.Q.	2023-05-01		2023-05-01		8		P284	2					8.49	0.5
ENG plasma 8Hr M469	ENG	Mouse	Plasma	N/A	60	S.Q.	2023-05-01		2023-05-01		8		P285	2					2.15	0.5
ENG plasma 18Hr M515	ENG	Mouse	Plasma	N/A	60	S.Q.	2023-05-01		2023-05-01		18		P286	2					BLQ	0.5
ENG plasma 18Hr M516	ENG	Mouse	Plasma	N/A	60	S.Q.	2023-05-01		2023-05-01		18		P287	2					BLQ	0.5
ENG plasma 18Hr M517	ENG	Mouse	Plasma	N/A	60	S.Q.	2023-05-01		2023-05-01		18		P288	2					1.68	0.5
ENG plasma 24Hr M503	ENG	Mouse	Plasma	N/A	60	S.Q.	2023-05-01		2023-05-02		24		P289	2					BLQ	0.5
ENG plasma 24Hr M504	ENG	Mouse	Plasma	N/A	60	S.Q.	2023-05-01		2023-05-02		24		P290	2					BLQ	0.5
ENG plasma 24Hr M505	ENG	Mouse	Plasma	N/A	60	S.Q.	2023-05-01		2023-05-02		24		P291	2					0.888	0.5
ENG plasma 30H M479	ENG	Mouse	Plasma	N/A	60	S.Q.	2023-05-01		2023-05-02		30		P292	2					1.41	0.5
ENG plasma 30H M480	ENG	Mouse	Plasma	N/A	60	S.Q.	2023-05-01		2023-05-02		30		P293	2					1.84	0.5
ENG plasma 30H M481	ENG	Mouse	Plasma	N/A	60	S.Q.	2023-05-01		2023-05-02		30		P294	2					BLQ	0.5
ENG plasma 48H M485	ENG	Mouse	Plasma	N/A	60	S.Q.	2023-05-01		2023-05-03		48		P295	2					BLQ	0.5
ENG plasma 48H M486	ENG	Mouse	Plasma	N/A	60	S.Q.	2023-05-01		2023-05-03		48		P296	2					BLQ	0.5
ENG plasma 48H M487	ENG	Mouse	Plasma	N/A	60	S.Q.	2023-05-01		2023-05-03		48		P297	2					BLQ	0.5
ENG plasma 72H M509	ENG	Mouse	Plasma	N/A	60	S.Q.	2023-05-01		2023-05-04		72		P298	2					BLQ	0.5
ENG plasma 72H M510	ENG	Mouse	Plasma	N/A	60	S.Q.	2023-05-01		2023-05-04		72		P299	2					BLQ	0.5
ENG plasma 72H M511	ENG	Mouse	Plasma	N/A	60	S.Q.	2023-05-01		2023-05-04		72		P300	2					BLQ	0.5
MPA plasma 5 min M524	MPA	Mouse	Plasma	N/A	60	S.Q.	2023-05-01		2023-05-01		0.0833333		P301	4							33.8	0.5
MPA plasma 5 min M525	MPA	Mouse	Plasma	N/A	60	S.Q.	2023-05-01		2023-05-01		0.0833333		P302	4							30.4	0.5
MPA plasma 5 min M526	MPA	Mouse	Plasma	N/A	60	S.Q.	2023-05-01		2023-05-01		0.0833333		P303	4							31.3	0.5
MPA plasma 1H M500	MPA	Mouse	Plasma	N/A	60	S.Q.	2023-05-01		2023-05-01		1		P304	4							166	0.5
MPA plasma 1H M501	MPA	Mouse	Plasma	N/A	60	S.Q.	2023-05-01		2023-05-01		1		P305	4							172	0.5
MPA plasma 1H M502	MPA	Mouse	Plasma	N/A	60	S.Q.	2023-05-01		2023-05-01		1		P306	4							204	0.5
MPA plasma 3H M494	MPA	Mouse	Plasma	N/A	60	S.Q.	2023-05-01		2023-05-01		3		P307	4							67.3	0.5
MPA plasma 3H M495	MPA	Mouse	Plasma	N/A	60	S.Q.	2023-05-01		2023-05-01		3		P308	4							72.2	0.5
MPA plasma 3H M496	MPA	Mouse	Plasma	N/A	60	S.Q.	2023-05-01		2023-05-01		3		P309	4							71	0.5
MPA plasma 6Hr M476	MPA	Mouse	Plasma	N/A	60	S.Q.	2023-05-01		2023-05-01		6		P310	4							15.1	0.5
MPA plasma 6Hr M477	MPA	Mouse	Plasma	N/A	60	S.Q.	2023-05-01		2023-05-01		6		P311	4							10	0.5
MPA plasma 6Hr M478	MPA	Mouse	Plasma	N/A	60	S.Q.	2023-05-01		2023-05-01		6		P312	4							10.2	0.5
MPA plasma 8Hr M470	MPA	Mouse	Plasma	N/A	60	S.Q.	2023-05-01		2023-05-01		8		P313	4							2.87	0.5
MPA plasma 8Hr M471	MPA	Mouse	Plasma	N/A	60	S.Q.	2023-05-01		2023-05-01		8		P314	4							5.05	0.5
MPA plasma 8Hr M472	MPA	Mouse	Plasma	N/A	60	S.Q.	2023-05-01		2023-05-01		8		P315	4							4.86	0.5
MPA plasma 18Hr M518	MPA	Mouse	Plasma	N/A	60	S.Q.	2023-05-01		2023-05-01		18		P316	4							0.944	0.5
MPA plasma 18Hr M519	MPA	Mouse	Plasma	N/A	60	S.Q.	2023-05-01		2023-05-01		18		P317	4							1.36	0.5
MPA plasma 18Hr M520	MPA	Mouse	Plasma	N/A	60	S.Q.	2023-05-01		2023-05-01		18		P318	4							2.69	0.5
MPA plasma 24Hr M506	MPA	Mouse	Plasma	N/A	60	S.Q.	2023-05-01		2023-05-02		24		P319	4							BLQ	0.5
MPA plasma 24Hr M507	MPA	Mouse	Plasma	N/A	60	S.Q.	2023-05-01		2023-05-02		24		P320	4							BLQ	0.5
MPA plasma 24Hr M508	MPA	Mouse	Plasma	N/A	60	S.Q.	2023-05-01		2023-05-02		24		P321	4							BLQ	0.5
MPA plasma 30H M482	MPA	Mouse	Plasma	N/A	60	S.Q.	2023-05-01		2023-05-02		30		P322	4							BLQ	0.5
MPA plasma 30H M483	MPA	Mouse	Plasma	N/A	60	S.Q.	2023-05-01		2023-05-02		30		P323	4							BLQ	0.5
MPA plasma 30H M484	MPA	Mouse	Plasma	N/A	60	S.Q.	2023-05-01		2023-05-02		30		P324	4							BLQ	0.5
MPA plasma 48H M488	MPA	Mouse	Plasma	N/A	60	S.Q.	2023-05-01		2023-05-03		48		P325	4							BLQ	0.5
MPA plasma 48H M489	MPA	Mouse	Plasma	N/A	60	S.Q.	2023-05-01		2023-05-03		48		P326	4							BLQ	0.5
MPA plasma 48H M490	MPA	Mouse	Plasma	N/A	60	S.Q.	2023-05-01		2023-05-03		48		P327	4							BLQ	0.5
MPA plasma 72H M512	MPA	Mouse	Plasma	N/A	60	S.Q.	2023-05-01		2023-05-04		72		P328	4							BLQ	0.5
MPA plasma 72H M513	MPA	Mouse	Plasma	N/A	60	S.Q.	2023-05-01		2023-05-04		72		P329	4							BLQ	0.5
MPA plasma 72H M514	MPA	Mouse	Plasma	N/A	60	S.Q.	2023-05-01		2023-05-04		72		P330	4							BLQ	0.5
CAB plasma 5min M455	CAB	Mouse	Plasma	N/A	60	S.Q.	2023-04-24		2023-04-24		0.0833333		P331	CAB-2			351	25
CAB plasma 5min M456	CAB	Mouse	Plasma	N/A	60	S.Q.	2023-04-24		2023-04-24		0.0833333		P332	CAB-2			281	25
CAB plasma 5min M457	CAB	Mouse	Plasma	N/A	60	S.Q.	2023-04-24		2023-04-24		0.0833333		P333	CAB-2			683	25
CAB plasma 1Hr M431	CAB	Mouse	Plasma	N/A	60	S.Q.	2023-04-24		2023-04-24		1		P334	CAB-2			3840	25
CAB plasma 1Hr M432	CAB	Mouse	Plasma	N/A	60	S.Q.	2023-04-24		2023-04-24		1		P335	CAB-2			5870	25
CAB plasma 1Hr M433	CAB	Mouse	Plasma	N/A	60	S.Q.	2023-04-24		2023-04-24		1		P336	CAB-2			3540	25
CAB plasma 3Hr M425	CAB	Mouse	Plasma	N/A	60	S.Q.	2023-04-24		2023-04-24		3		P337	CAB-2			5540	25
CAB plasma 3Hr M426	CAB	Mouse	Plasma	N/A	60	S.Q.	2023-04-24		2023-04-24		3		P338	CAB-2			7400	25
CAB plasma 3Hr M427	CAB	Mouse	Plasma	N/A	60	S.Q.	2023-04-24		2023-04-24		3		P339	CAB-2			8570	25
CAB plasma 6Hr M387	CAB	Mouse	Plasma	N/A	60	S.Q.	2023-04-24		2023-04-24		6		P340	CAB-2			10800	25
CAB plasma 6Hr M388	CAB	Mouse	Plasma	N/A	60	S.Q.	2023-04-24		2023-04-24		6		P341	CAB-2			9350	25
CAB plasma 6Hr M389	CAB	Mouse	Plasma	N/A	60	S.Q.	2023-04-24		2023-04-24		6		P342	CAB-2			11000	25
CAB plasma 8Hr M381	CAB	Mouse	Plasma	N/A	60	S.Q.	2023-04-24		2023-04-24		8		P343	CAB-2			9160	25
CAB plasma 8Hr M382	CAB	Mouse	Plasma	N/A	60	S.Q.	2023-04-24		2023-04-24		8		P344	CAB-2			6930	25
CAB plasma 8Hr M383	CAB	Mouse	Plasma	N/A	60	S.Q.	2023-04-24		2023-04-24		8		P345	CAB-2			8650	25
CAB plasma 18Hr M449	CAB	Mouse	Plasma	N/A	60	S.Q.	2023-04-24		2023-04-24		18		P346	CAB-2			8620	25
CAB plasma 18Hr M450	CAB	Mouse	Plasma	N/A	60	S.Q.	2023-04-24		2023-04-24		18		P347	CAB-2			7140	25
CAB plasma 18Hr M451	CAB	Mouse	Plasma	N/A	60	S.Q.	2023-04-24		2023-04-24		18		P348	CAB-2			8510	25
CAB plasma 24Hr M437	CAB	Mouse	Plasma	N/A	60	S.Q.	2023-04-24		2023-04-25		24		P349	CAB-2			4450	25
CAB plasma 24Hr M438	CAB	Mouse	Plasma	N/A	60	S.Q.	2023-04-24		2023-04-25		24		P350	CAB-2			5250	25
CAB plasma 24Hr M439	CAB	Mouse	Plasma	N/A	60	S.Q.	2023-04-24		2023-04-25		24		P351	CAB-2			8670	25
CAB plasma 30Hr M393	CAB	Mouse	Plasma	N/A	60	S.Q.	2023-04-24		2023-04-25		30		P352	CAB-2			8020	25
CAB plasma 30Hr M394	CAB	Mouse	Plasma	N/A	60	S.Q.	2023-04-24		2023-04-25		30		P353	CAB-2			6960	25
CAB plasma 30Hr M395	CAB	Mouse	Plasma	N/A	60	S.Q.	2023-04-24		2023-04-25		30		P354	CAB-2			6370	25
CAB plasma 48Hr M399	CAB	Mouse	Plasma	N/A	60	S.Q.	2023-04-24		2023-04-26		48		P355	CAB-2			1970	25
CAB plasma 48Hr M400	CAB	Mouse	Plasma	N/A	60	S.Q.	2023-04-24		2023-04-26		48		P356	CAB-2			1930	25
CAB plasma 48Hr M421	CAB	Mouse	Plasma	N/A	60	S.Q.	2023-04-24		2023-04-26		48		P357	CAB-2			37	25
CAB plasma 72Hr M443	CAB	Mouse	Plasma	N/A	60	S.Q.	2023-04-24		2023-04-27		72		P358	CAB-2			683	25
CAB plasma 72Hr M444	CAB	Mouse	Plasma	N/A	60	S.Q.	2023-04-24		2023-04-27		72		P359	CAB-2			818	25
CAB plasma 72Hr M445	CAB	Mouse	Plasma	N/A	60	S.Q.	2023-04-24		2023-04-27		72		P360	CAB-2			477	25
CAB plasma day 5 M357	CAB	Mouse	Plasma	N/A	60	S.Q.	2023-04-21		2023-04-26		120		P361	CAB-2			243	25
CAB plasma day 5 M358	CAB	Mouse	Plasma	N/A	60	S.Q.	2023-04-21		2023-04-26		120		P362	CAB-2			106	25
CAB plasma day 5 M359	CAB	Mouse	Plasma	N/A	60	S.Q.	2023-04-21		2023-04-26		120		P363	CAB-2			89.6	25
CAB plasma day 7 M363	CAB	Mouse	Plasma	N/A	60	S.Q.	2023-04-21		2023-04-28		168		P364	CAB-2			BLQ	25
CAB plasma day 7 M364	CAB	Mouse	Plasma	N/A	60	S.Q.	2023-04-21		2023-04-28		168		P365	CAB-2			BLQ	25
CAB plasma day 7 M365	CAB	Mouse	Plasma	N/A	60	S.Q.	2023-04-21		2023-04-28		168		P366	CAB-2			BLQ	25
CAB plasma day 14 M369	CAB	Mouse	Plasma	N/A	60	S.Q.	2023-04-21		2023-05-05		336		P367	CAB-2			BLQ	25
CAB plasma day 14 M370	CAB	Mouse	Plasma	N/A	60	S.Q.	2023-04-21		2023-05-05		336		P368	CAB-2			BLQ	25
CAB plasma day 14 M371	CAB	Mouse	Plasma	N/A	60	S.Q.	2023-04-21		2023-05-05		336		P369	CAB-2			BLQ	25
CAB plasma day 21 M375	CAB	Mouse	Plasma	N/A	60	S.Q.	2023-04-21		2023-05-12		504		P370	CAB-2			BLQ	25
CAB plasma day 21 M376	CAB	Mouse	Plasma	N/A	60	S.Q.	2023-04-21		2023-05-12		504		P371	CAB-2			BLQ	25
CAB plasma day 21 M377	CAB	Mouse	Plasma	N/A	60	S.Q.	2023-04-21		2023-05-12		504		P372	CAB-2			BLQ	25
CAB plasma day 30 M461	CAB	Mouse	Plasma	N/A	60	S.Q.	2023-04-24		2023-05-24		720		P373	CAB-2			BLQ	25
CAB plasma day 30 M462	CAB	Mouse	Plasma	N/A	60	S.Q.	2023-04-24		2023-05-24		720		P374	CAB-2			BLQ	25
CAB plasma day 30 M463	CAB	Mouse	Plasma	N/A	60	S.Q.	2023-04-24		2023-05-24		720		P375	CAB-2			BLQ	25
DTG plasma 5min M458	DTG	Mouse	Plasma	N/A	60	S.Q.	2023-04-24		2023-04-24		0.0833333		P376	1	1880	50
DTG plasma 5min M459	DTG	Mouse	Plasma	N/A	60	S.Q.	2023-04-24		2023-04-24		0.0833333		P377	1	1140	50
DTG plasma 5min M460	DTG	Mouse	Plasma	N/A	60	S.Q.	2023-04-24		2023-04-24		0.0833333		P378	1	1880	50
DTG plasma 1Hr M434	DTG	Mouse	Plasma	N/A	60	S.Q.	2023-04-24		2023-04-24		1		P379	1	5550	50
DTG plasma 1Hr M435	DTG	Mouse	Plasma	N/A	60	S.Q.	2023-04-24		2023-04-24		1		P380	1	5480	50
DTG plasma 1Hr M436	DTG	Mouse	Plasma	N/A	60	S.Q.	2023-04-24		2023-04-24		1		P381	1	5400	50
DTG plasma 3Hr M428	DTG	Mouse	Plasma	N/A	60	S.Q.	2023-04-24		2023-04-24		3		P382	1	11800	50
DTG plasma 3Hr M429	DTG	Mouse	Plasma	N/A	60	S.Q.	2023-04-24		2023-04-24		3		P383	1	14700	50
DTG plasma 3Hr M430	DTG	Mouse	Plasma	N/A	60	S.Q.	2023-04-24		2023-04-24		3		P384	1	11600	50
DTG plasma 6Hr M390	DTG	Mouse	Plasma	N/A	60	S.Q.	2023-04-24		2023-04-24		6		P385	1	12900	50
DTG plasma 6Hr M391	DTG	Mouse	Plasma	N/A	60	S.Q.	2023-04-24		2023-04-24		6		P386	1	13400	50
DTG plasma 6Hr M392	DTG	Mouse	Plasma	N/A	60	S.Q.	2023-04-24		2023-04-24		6		P387	1	12100	50
DTG plasma 8Hr M384	DTG	Mouse	Plasma	N/A	60	S.Q.	2023-04-24		2023-04-24		8		P388	1	9580	50
DTG plasma 8Hr M385	DTG	Mouse	Plasma	N/A	60	S.Q.	2023-04-24		2023-04-24		8		P389	1	13000	50
DTG plasma 8Hr M386	DTG	Mouse	Plasma	N/A	60	S.Q.	2023-04-24		2023-04-24		8		P390	1	12000	50
DTG plasma 18Hr M452	DTG	Mouse	Plasma	N/A	60	S.Q.	2023-04-24		2023-04-24		18		P391	1	1230	50
DTG plasma 18Hr M453	DTG	Mouse	Plasma	N/A	60	S.Q.	2023-04-24		2023-04-24		18		P392	1	1240	50
DTG plasma 18Hr M454	DTG	Mouse	Plasma	N/A	60	S.Q.	2023-04-24		2023-04-24		18		P393	1	1100	50
DTG plasma 24Hr M440	DTG	Mouse	Plasma	N/A	60	S.Q.	2023-04-24		2023-04-25		24		P394	1	1890	50
DTG plasma 24Hr M441	DTG	Mouse	Plasma	N/A	60	S.Q.	2023-04-24		2023-04-25		24		P395	1	750	50
DTG plasma 24Hr M442	DTG	Mouse	Plasma	N/A	60	S.Q.	2023-04-24		2023-04-25		24		P396	1	722	50
DTG plasma 30Hr M396	DTG	Mouse	Plasma	N/A	60	S.Q.	2023-04-24		2023-04-25		30		P397	1	526	50
DTG plasma 30Hr M397	DTG	Mouse	Plasma	N/A	60	S.Q.	2023-04-24		2023-04-25		30		P398	1	413	50
DTG plasma 30Hr M398	DTG	Mouse	Plasma	N/A	60	S.Q.	2023-04-24		2023-04-25		30		P399	1	358	50
DTG plasma 48Hr M422	DTG	Mouse	Plasma	N/A	60	S.Q.	2023-04-24		2023-04-26		48		P400	1	BLQ	50
DTG plasma 48Hr M423	DTG	Mouse	Plasma	N/A	60	S.Q.	2023-04-24		2023-04-26		48		P401	1	BLQ	50
DTG plasma 48Hr M424	DTG	Mouse	Plasma	N/A	60	S.Q.	2023-04-24		2023-04-26		48		P402	1	BLQ	50
DTG plasma 72Hr M446	DTG	Mouse	Plasma	N/A	60	S.Q.	2023-04-24		2023-04-27		72		P403	1	BLQ	50
DTG plasma 72Hr M447	DTG	Mouse	Plasma	N/A	60	S.Q.	2023-04-24		2023-04-27		72		P404	1	BLQ	50
DTG plasma 72Hr M448	DTG	Mouse	Plasma	N/A	60	S.Q.	2023-04-24		2023-04-27		72		P405	1	BLQ	50
DTG plasma day 5 M360	DTG	Mouse	Plasma	N/A	60	S.Q.	2023-04-21		2023-04-26		120		P406	1	BLQ	50
DTG plasma day 5 M361	DTG	Mouse	Plasma	N/A	60	S.Q.	2023-04-21		2023-04-26		120		P407	1	BLQ	50
DTG plasma day 5 M362	DTG	Mouse	Plasma	N/A	60	S.Q.	2023-04-21		2023-04-26		120		P408	1	BLQ	50
DTG plasma day 7 M366	DTG	Mouse	Plasma	N/A	60	S.Q.	2023-04-21		2023-04-28		168		P409	1	BLQ	50
DTG plasma day 7 M367	DTG	Mouse	Plasma	N/A	60	S.Q.	2023-04-21		2023-04-28		168		P410	1	BLQ	50
DTG plasma day 7 M368	DTG	Mouse	Plasma	N/A	60	S.Q.	2023-04-21		2023-04-28		168		P411	1	BLQ	50
DTG plasma day 14 M372	DTG	Mouse	Plasma	N/A	60	S.Q.	2023-04-21		2023-05-05		336		P412	1	BLQ	50
DTG plasma day 14 M373	DTG	Mouse	Plasma	N/A	60	S.Q.	2023-04-21		2023-05-05		336		P413	1	BLQ	50
DTG plasma day 14 M374	DTG	Mouse	Plasma	N/A	60	S.Q.	2023-04-21		2023-05-05		336		P414	1	BLQ	50
DTG plasma day 21 M378	DTG	Mouse	Plasma	N/A	60	S.Q.	2023-04-21		2023-05-12		504		P415	1	BLQ	50
DTG plasma day 21 M379	DTG	Mouse	Plasma	N/A	60	S.Q.	2023-04-21		2023-05-12		504		P416	1	BLQ	50
DTG plasma day 30 M464	DTG	Mouse	Plasma	N/A	60	S.Q.	2023-04-24		2023-05-24		720		P417	1	BLQ	50
DTG plasma day 30 M465	DTG	Mouse	Plasma	N/A	60	S.Q.	2023-04-24		2023-05-24		720		P418	1	BLQ	50
DTG plasma day 30 M466	DTG	Mouse	Plasma	N/A	60	S.Q.	2023-04-24		2023-05-24		720		P419	1	BLQ	50
